# Supplementary material for: Liver Transcriptome Analysis of the Black Porgy (Acanthopagrus schlegelii) under Acute Low-Temperature Stress
Source: Life (Basel). 2023 Mar 7;13(3):721. doi: 10.3390/life13030721 (PMC10057800; doi:10.3390/life13030721)
Supplement: Supplementary file 1 [file life-13-00721-s001.zip]

Archive with 1 entries (1 files):
- life-2134126-supplementary.pdf
